# Supplementary material for: The Emergence of New Catalytic Abilities in an Endoxylanase from Family GH10 by Removing an Intrinsically Disordered Region
Source: Int J Mol Sci. 2022 Feb 19;23(4):2315. doi: 10.3390/ijms23042315 (PMC8874783; doi:10.3390/ijms23042315)
Supplement: Supplementary file 1 [file ijms-23-02315-s001.zip]

Archive with 7 entries (7 files):
- ijms-1542757-Supplementary figures and table.pdf
- Video S1.mp4
- Video S2.mp4
- Video S3.mp4
- Video S4.mp4
- Video S5.mp4
- Video S6.mp4
